# Supplementary material for: Basin-scale multi-decadal analysis of hydraulic fracturing and seismicity in western Canada shows non-recurrence of induced runaway fault rupture
Source: Sci Rep. 2022 Aug 24;12:14463. doi: 10.1038/s41598-022-18505-0 (PMC9402563; doi:10.1038/s41598-022-18505-0)
Supplement: Supplementary file 4 — Supplementary Information 4. [file 41598_2022_18505_MOESM4_ESM.csv]

Lon	Lat	NumEQs	CumM0_Nm	MaxMw	MinMw	a_value_MLE	b_value_MLE	db_MLE	Mcomp	NumHFWells	CumTPF_m3	Seff	Aphi	SHmax_Az	NumDispWells	UWI_DispWells
-112.7	49.15	5	5.82E+14	3.6	1.4	0	0	0	0	7	11670.98	1.661400912	1.877362002	67.62800773	0
-114.3	51.15	27	4.59E+13	2.5	0.9	4.441461106	1.68113993	0.485303296	2	7	31408.12	0.048706317	1.982441131	61.49601233	0
-114.3	51.25	11	9.64E+12	2.2	0.9	0	0	0	0	62	179586.75	0.00178975	1.980599384	58.1296424	0
-114.5	51.85	5	5.97E+12	2.2	1.8	0	0	0	0	126	320032.59	0.000622292	1.970227595	54.59822208	0
-114.7	51.95	2	7.63E+12	2.4	2.3	0	0	0	0	9	23156.5	0.010981961	1.977303554	68.86352742	2	02/06-29-034-05W5/2;00/16-24-034-06W5/2
-114.5	51.95	3	1.58E+13	2.5	2.3	0	0	0	0	129	234364.55	0.002244569	1.964180345	52.13113907	0
-114.3	51.95	4	9.55E+12	2.4	1.9	0	0	0	0	15	37057.01	0.008586284	1.950634105	47.40497037	0
-114.7	52.05	4	4.55E+12	2.2	1.7	0	0	0	0	23	50238.3	0.003021052	1.97100369	67.23786884	0
-115.1	52.15	65	9.31E+14	3.6	1.3	3.581524342	0.959487809	0.2201216	2.4	13	132745.35	0.23388323	1.985263678	80.38885581	0
-114.5	52.15	1	1.41E+14	3.4	3.4	0	0	0	0	18	21316.9	0.220879137	1.949196071	51.60478388	2	00/08-19-037-04W5/0;00/07-22-037-04W5/0
-115.1	52.25	15	2.04E+15	3.9	1.7	0	0	0	0	113	321983.65	0.210819737	1.975535098	70.09190852	0
-114.9	52.25	7	4.86E+12	1.9	1.8	0	0	0	0	75	323132.9	0.000501789	1.966712653	69.00103672	0
-114.1	52.25	20	1.84E+13	2.3	1.6	3.602640048	1.579252661	0.789626331	1.9	6	281481.62	0.00218119	1.912751854	44.90435423	0
-115.3	52.35	14	3.05E+13	2.7	1.2	0	0	0	0	21	87455.85	0.01163915	1.968682972	56.37369843	0
-114.9	52.35	1	12589254118	0.7	0.7	0	0	0	0	25	135232.437	3.10E-06	1.954912229	60.09883359	1	00/06-30-039-07W5/2
-115.3	52.45	5	7.81E+12	2.4	1.7	0	0	0	0	11	52060.702	0.004998336	1.953679475	50.04171827	0
-114.5	52.45	5	2.95E+13	2.7	1.8	0	0	0	0	27	142631.7	0.006893207	1.919029414	47.47576178	1	00/14-19-040-03W5/0
-116.1	52.75	37	1.79E+15	4	1.2	2.875178303	0.756725234	0.157788119	2	28	61986.93	0.964826274	1.883183158	60.58923846	1	00/10-25-043-16W5/0
-115.9	52.85	3	2.89E+11	1.6	0.2	0	0	0	0	112	70455.73	0.000136513	1.872881614	51.75513271	0
-115.7	52.85	1	1584893192	0.1	0.1	0	0	0	0	32	162079.613	3.26E-07	1.879108132	47.89871931	0
-115.7	52.95	3	4.00E+11	1.7	-0.2	0	0	0	0	51	162535.04	8.20E-05	1.861070947	47.20302822	2	00/05-24-046-13W5/0;00/05-24-046-13W5/3
-115.5	52.95	2	1.44E+11	1.4	0.3	0	0	0	0	54	146314.48	3.29E-05	1.866040621	46.60417916	0
-116.7	53.05	14	4.02E+12	2.1	0.6	0	0	0	0	10	27944.07	0.004794774	1.810772037	61.02813378	0
-116.9	53.15	15	6.08E+13	3.1	1.3	0	0	0	0	11	32188.55	0.062975722	1.787881348	59.62525171	0
-116.7	53.15	17	9.20E+12	2.2	1.4	0	0	0	0	26	132813.15	0.00230877	1.791862583	54.61764722	1	00/07-01-048-19W5/2
-116.1	53.15	2	3.60E+13	3	1.8	0	0	0	0	7	11215.83	0.107121453	1.811345687	47.4189867	0
-116.9	53.25	21	4.67E+13	2.6	1.7	6.925220787	2.763692158	1.04457745	2.2	56	321606.92	0.004842822	1.76822512	52.06728826	0
-116.7	53.25	2	1.52E+12	2	1.7	0	0	0	0	39	205092.69	0.000247063	1.771588301	49.1011982	1	00/15-10-049-19W5/2
-116.9	53.35	2	1.86E+13	2.8	1.9	0	0	0	0	41	152320.28	0.004065364	1.747558502	45.07118351	0
-116.3	53.35	3	1.01E+14	3.3	1.5	0	0	0	0	52	206757.439	0.01628218	1.763105331	44.37264754	0
-115.9	53.35	2	1.36E+12	1.9	1.8	0	0	0	0	63	133703.14	0.000338229	1.777676735	42.45385619	0
-116.7	53.45	6	1.17E+13	2.4	1.7	0	0	0	0	69	291803.44	0.001338203	1.728071477	41.35807022	0
-116.5	53.45	5	7.33E+12	2.3	1.5	0	0	0	0	47	338756.987	0.000720863	1.733288029	42.0761642	1	00/15-13-051-18W5/0
-116.7	53.55	7	4.24E+12	1.9	1.7	0	0	0	0	22	73019.04	0.001933801	1.705568304	39.89626567	2	00/15-16-053-19W5/0;02/09-17-053-19W5/0
-116.5	53.65	5	5.81E+12	2.2	1.7	0	0	0	0	58	204710.76	0.000946112	1.687621738	42.28662299	1	00/11-19-054-17W5/0
-116.3	53.65	1	3.55E+13	3	3	0	0	0	0	51	104682.9	0.011298037	1.695834491	44.20281877	1	00/16-36-053-16W5/2
-116.7	53.85	2	2.54E+13	2.9	1.6	0	0	0	0	48	309191.665	0.002738399	1.638628805	43.45362421	0
-117.5	54.15	3	7.67E+12	2.5	1.8	0	0	0	0	43	476168.236	0.000536662	1.644902172	42.84244401	2	00/01-19-059-23W5/0;02/16-20-059-23W5/0
-117.3	54.15	3	2.05E+13	2.8	2	0	0	0	0	54	323957.021	0.002108274	1.617528171	44.06589985	0
-116.9	54.15	11	1.17E+15	4	1.8	0	0	0	0	161	896175.791	0.043346741	1.57996699	47.66025965	0
-118.1	54.25	1	1.58E+12	2.1	2.1	0	0	0	0	18	90738.12	0.000582222	1.735301714	44.84702799	0
-117.7	54.25	42	1.78E+14	3	1.1	4.663258103	1.546802264	0.303352882	2.1	12	85857.68	0.069032656	1.668771777	41.74702747	0
-117.5	54.25	26	1.17E+14	2.8	1.7	3.670520313	1.195883356	0.274354458	2	29	582765.15	0.006700359	1.6354225	42.25358737	0
-116.9	54.25	3	1.19E+13	2.6	1.9	0	0	0	0	80	1899432.542	0.000209634	1.569713676	48.77895981	0
-116.7	54.25	10	2.76E+14	3.4	1.7	0	0	0	0	107	651040.797	0.014131469	1.568918767	49.95151894	0
-116.5	54.25	1	3.55E+13	3	3	0	0	0	0	50	293954.61	0.004023449	1.573897629	51.42035789	2	02/06-35-060-18W5/0;02/06-35-060-18W5/2
-118.9	54.35	1	3.16E+12	2.3	2.3	0	0	0	0	58	371903.733	0.000283432	1.852887235	52.48257598	0
-117.7	54.35	129	7.59E+14	3.2	1	4.679690034	1.324444165	0.201975842	2.3	52	1496973.63	0.016894816	1.662293356	41.08617684	1	00/12-26-062-26W5/0
-117.5	54.35	212	7.75E+14	3.3	1.4	6.864183459	2.203250055	0.216046443	2.2	54	2520423.31	0.010253466	1.628093678	41.64022315	1	03/01-29-062-23W5/0
-117.3	54.35	88	1.74E+15	3.6	1.5	3.934463859	1.014088638	0.149519212	2.3	32	591391.804	0.098259062	1.599133131	43.66011611	2	00/06-21-062-22W5/0;00/11-21-062-22W5/0
-117.1	54.35	14	6.67E+13	2.8	2.1	0	0	0	0	48	2209862.858	0.00100585	1.577583199	47.24619271	0
-117.9	54.45	8	8.43E+13	3.1	1.6	0	0	0	0	8	111684.71	0.025156733	1.693444702	41.988028	2	00/03-13-063-26W5/2;00/04-33-063-26W5/0
-117.7	54.45	9	1.18E+15	4	2.1	0	0	0	0	12	113171.859	0.348858778	1.657437862	40.31207913	0
-117.5	54.45	98	7.10E+14	3.3	0.9	4.344748779	1.194884289	0.165700637	2.2	24	509114.987	0.046470535	1.622286035	40.78566798	3	00/15-29-063-23W5/0;00/09-32-063-23W5/0;03/01-16-063-24W5/2
-117.3	54.45	181	3.55E+15	4.1	1.5	4.81621086	1.240841377	0.1123405	2.2	47	1307627.284	0.09039268	1.592798753	42.68173301	1	00/11-33-062-23W5/2
-117.1	54.45	1	6.31E+12	2.5	2.5	0	0	0	0	78	3468181.565	6.06E-05	1.571428255	47.12841983	1	00/08-05-063-21W5/0
-116.9	54.45	3	9.87E+12	2.4	2.2	0	0	0	0	133	3310114.457	9.94E-05	1.557298443	49.6531037	4	00/16-32-062-20W5/0;02/16-32-062-20W5/0;00/15-36-062-20W5/3;02/04-14-063-20W5/0
-118.5	54.55	4	4.78E+14	3.7	2.6	0	0	0	0	104	2393795.11	0.006655852	1.79422823	45.6592823	4	W0/05-02-064-04W6/2;00/12-11-064-04W6/0;03/14-17-064-04W6/2;00/05-21-064-04W6/0
-117.5	54.55	4	4.62E+12	2.1	1.9	0	0	0	0	27	423990.79	0.000363472	1.617966397	39.10002769	2	00/04-07-064-23W5/0;00/12-07-064-23W5/0
-117.3	54.55	8	1.64E+14	3.1	2.2	0	0	0	0	28	420847.66	0.01295401	1.587879377	40.78203076	0
-118.5	54.65	1	5.01E+13	3.1	3.1	0	0	0	0	53	552500.735	0.00302375	1.794612567	44.17526273	2	00/01-17-065-03W6/0;00/01-17-065-03W6/2
-117.7	54.75	1	8.91E+12	2.6	2.6	0	0	0	0	65	45838.621	0.006481077	1.653355532	35.58934313	1	02/09-07-067-24W5/0
-119.9	55.65	1	1.12E+12	2	2	0	0	0	0	94	439081.32	8.52E-05	1.990368496	32.75165528	0
-120.7	55.85	4	1.21E+12	1.9	1.2	0	0	0	0	152	1560254.135	2.58E-05	2.001568535	41.90798386	2	100133607818W600;100013007917W600
-120.5	55.85	2	3.82E+11	1.6	1.3	0	0	0	0	76	465636.306	2.73E-05	2.003485832	39.13842674	3	100143507817W600;100153207817W600;100080107917W600
-120.3	55.85	18	5.47E+13	2.6	1.6	0	0	0	0	49	273120.31	0.006680076	2.003425702	36.63417982	1	100103507915W600
-120.1	55.85	3	4.72E+12	2.4	1.1	0	0	0	0	95	611015.652	0.000257303	2.001241146	34.09414011	4	100053407914W600;102110407914W600;103110407914W600;100013407914W600
-121.1	55.95	3	1.39E+12	1.9	1.5	0	0	0	0	99	738021.911	6.29E-05	1.988934768	45.2749411	0
-120.7	55.95	17	1.61E+13	2.3	1.2	0	0	0	0	292	3123459.62	0.000172067	2.000487984	42.50406014	4	100140808018W600;100080608018W600;100053108017W600;102060508117W600
-120.5	55.95	22	2.99E+13	2.4	1.1	3.471718658	1.318393963	0.319757504	1.7	185	2165922.15	0.000460062	2.002934382	39.3568283	1	100101508016W600
-120.3	55.95	74	3.20E+14	3.3	1.2	6.728582329	2.274875858	0.685900879	2.5	232	1996864.934	0.005344512	2.00361371	36.76055463	4	100122808015W600;100070108015W600;102121408016W600;100042508016W600
-120.1	55.95	4	3.50E+12	2.1	1.8	0	0	0	0	21	209983.32	0.000556219	2.00239906	34.08009995	2	100010108015W600;103130708014W600
-121.1	56.05	8	4.19E+13	2.7	1.7	0	0	0	0	78	985378.782	0.001416481	1.986348167	45.92503219	0
-120.9	56.05	6	6.11E+13	2.9	2	0	0	0	0	131	968140.362	0.002104022	1.99414524	46.29007397	6	100153408119W600;102070508219W600;102070508219W600;100130808219W600;102052308119W600;100012308119W600
-120.7	56.05	18	8.42E+14	3.9	1.6	0	0	0	0	198	2923508.912	0.009601982	1.99881174	43.02154498	8	100152908118W600;100132908118W600;100130908118W600;100010908118W600;102013108117W600;100103108117W600;100103108117W600;100081108118W600
-120.5	56.05	23	9.93E+13	3.1	1.3	2.901788969	0.940971377	0.260978504	1.9	91	1440229.74	0.002298781	2.001700354	39.73861892	12	100122008116W600;100151708116W600;100071608116W600;100071608116W600;100041208117W600;100132608117W600;100132608117W600;100162808117W600;100162808117W600;100040808116W600;100070908116W600;100070908116W600
-120.3	56.05	4	3.18E+12	2.1	1.7	0	0	0	0	5	65522.24	0.001615449	2.003082572	37.1227411	1	102062908115W600
-120.1	56.05	2	3.60E+13	3	1.8	0	0	0	0	8	111319.86	0.010792827	2.002687546	34.40064842	0
-121.1	56.15	9	7.85E+12	2.1	1.3	0	0	0	0	51	564609.08	0.000463439	1.983131553	45.94072225	1	100101408220W600
-120.9	56.15	2	2.24E+15	4.2	1.8	0	0	0	0	36	470266.29	0.158724502	1.991803167	46.30593459	1	100111708319W600
-122.1	56.25	16	2.49E+14	3.3	0.4	0	0	0	0	100	1944083.37	0.004266382	1.924394391	32.98878871	0
-121.9	56.25	26	1.95E+14	3.1	0.8	2.382064692	0.685728129	0.19795266	1.9	69	908700.57	0.007148667	1.937026824	35.64676067	0
-122.1	56.35	19	8.39E+13	3	1.4	0	0	0	0	91	1654574.33	0.001691094	1.920787172	31.66150645	4	200B002H094B0800;200B074H094B0800;200A030H094B0800;202B085H094B0800
-121.9	56.35	53	4.07E+14	3.4	0.9	3.057023756	0.868588964	0.232140165	2.2	16	246534.18	0.055026483	1.933389797	34.39350788	2	100143408425W600;100150108526W600
-122.3	56.45	44	1.37E+14	2.9	1	3.609790229	1.203984702	0.227531722	1.9	14	230041.99	0.019816384	1.903675165	29.11311774	0
-122.1	56.45	16	5.12E+13	2.8	1.5	0	0	0	0	12	134750.65	0.012675018	1.917070745	30.93497667	0
-122.3	56.55	69	8.41E+14	3.4	1.4	3.042445768	0.726151545	0.100699101	1.9	2	9825.14	2.854088527	1.899748366	29.81312449	2	200D006C094B0900;202D006C094B0900
-122.1	56.55	32	4.30E+14	3.4	1.2	2.698849282	0.713908737	0.145726011	1.9	2	15188.4	0.944262873	1.913169811	31.27389592	0
-121.7	56.55	3	2.78E+12	2.1	1.7	0	0	0	0	24	348014.05	0.000266017	1.936466127	37.9789361	0
-121.5	56.55	3	7.27E+12	2.4	1.8	0	0	0	0	17	254810.67	0.000950758	1.946103127	41.80988998	0
-122.3	56.65	11	1.21E+15	4	1.3	0	0	0	0	11	184168.67	0.219621749	1.895618905	31.23654382	1	200D077G094B0900
-122.1	56.65	19	1.22E+14	3.1	1.3	0	0	0	0	71	830341.306	0.004899636	1.909038051	32.66044409	0
-122.3	56.75	7	1.99E+13	2.7	1.7	0	0	0	0	18	246220.83	0.0026921	1.891343158	33.19264821	0
-122.1	56.75	14	3.42E+13	2.7	1.5	0	0	0	0	79	980008.92	0.001162792	1.904616346	34.57598793	0
-121.5	56.75	3	2.71E+12	2	1.9	0	0	0	0	18	178149.6	0.000507191	1.935098499	44.96843026	1	200C093I094A1200
-122.3	56.85	9	7.67E+13	3	1.5	0	0	0	0	90	1083659.53	0.002357985	1.886871522	35.53787811	0
-122.1	56.85	14	7.80E+14	3.8	1.6	0	0	0	0	67	778797.256	0.0333813	1.89989593	36.84511009	1	200A076A094B1600
-121.9	56.85	4	1.55E+12	1.8	1.4	0	0	0	0	15	217901.89	0.000236769	1.911553908	39.44742186	0
-122.3	56.95	26	2.12E+14	3.3	1.3	2.671070233	0.772079079	0.19301977	1.9	64	891800.09	0.007935213	1.882146341	38.18246171	1	200C092L094B1600
-122.1	56.95	43	2.51E+14	3.3	1.4	3.430473907	1.120759953	0.228774167	1.9	67	1192055.96	0.00703055	1.89483618	39.46923608	2	200B079I094B1600;200B079I094B1600
-122.5	57.05	3	1.73E+12	2.1	1.2	0	0	0	0	15	180601.51	0.000318654	1.862781023	40.10207301	0
-122.3	57.05	55	2.46E+14	3.3	1.2	3.125403523	0.945229166	0.155394718	1.7	30	403420.49	0.020342429	1.877105566	41.09314913	0
-122.1	57.05	12	9.08E+15	4.6	1.5	0	0	0	0	21	268086.34	1.128994568	1.88925255	42.66055633	2	200C024B094G0100;200B014H094G0100
-122.7	57.15	6	1.56E+14	3.4	1.6	0	0	0	0	33	609750.34	0.008520242	1.841407977	41.84102207	1	200C032K094G0200
-122.5	57.15	11	1.19E+13	2.4	1.1	0	0	0	0	33	445752.59	0.000889033	1.856921406	42.75878328	0
-122.3	57.15	3	9.62E+11	1.7	1.6	0	0	0	0	24	383757.96	8.35E-05	1.871399468	44.19924179	1	200B042F094G0100
-122.1	57.15	7	4.55E+13	2.9	1.2	0	0	0	0	7	95848.23	0.015816828	1.882845119	46.35517683	1	200D025G094G0100
-122.7	57.25	24	5.68E+14	3.6	0.8	2.324927344	0.620420688	0.165814404	1.9	39	607762.38	0.031130813	1.834955973	44.20066014	0
-122.5	57.25	27	3.00E+14	3.5	1.3	2.668591715	0.81823598	0.226937829	1.9	22	323785.27	0.030846505	1.84992297	45.49190153	1	200D015D094G0800
-122.3	57.25	12	2.24E+13	2.7	1.4	0	0	0	0	7	71636.42	0.010408565	1.863949626	47.42454427	1	200B068J094G0100
-122.1	57.25	13	3.19E+13	2.5	1.5	0	0	0	0	31	480324.6	0.002212325	1.875377956	50.2282625	3	200D055I094G0100;200D042B094G0800;200C002A094G0800
-122.7	57.35	13	4.69E+13	2.9	1.2	0	0	0	0	27	427911.48	0.00365265	1.828246432	46.54795296	0
-122.5	57.35	31	1.97E+14	3.4	1.1	2.089102096	0.561773957	0.110172937	1.2	17	323155.56	0.020316387	1.842181792	48.24174181	0
-122.3	57.35	5	1.54E+13	2.4	1.3	0	0	0	0	11	166677.26	0.00307145	1.855539494	50.68293799	1	200A095C094G0800
-122.1	57.35	2	7.95E+14	3.9	2	0	0	0	0	24	383410.34	0.069155695	1.8670476	54.12784276	0
-122.7	59.15	1	1.58E+12	2.1	2.1	0	0	0	0	2	13169.31	0.004011582	1.737544856	94.65768105	0
-122.3	59.15	2	1.08E+13	2.5	2.4	0	0	0	0	11	583905.54	0.000615191	1.723465463	104.6195963	0
-122.7	59.25	5	1.20E+13	2.5	1.9	0	0	0	0	2	18348.4	0.021890255	1.735436923	97.95835352	0
-122.1	59.35	19	7.93E+13	2.9	1.5	0	0	0	0	26	1251748.38	0.002112778	1.719603734	106.1492023	1	202D094A094O0800
-122.5	59.45	19	5.38E+14	3.6	1.8	0	0	0	0	10	639729.51	0.028046699	1.721895494	112.4880848	0
-122.3	59.45	34	2.89E+14	3.2	1.6	3.835413097	1.169254374	0.312496376	2.3	55	3380582.276	0.002852586	1.71586396	108.2122259	4	202B090J094O0800;200D090G094O0800;200D090G094O0800;202D070J094O0800
-122.5	59.55	19	3.56E+14	3.3	2.2	0	0	0	0	5	754960.86	0.015698334	1.721729185	109.7613238	0
-122.3	59.55	20	8.71E+14	3.5	2.3	3.093006814	0.824609776	0.212913329	2.4	9	291382.7	0.099631923	1.714624823	104.3489132	1	200C018B094O0900
-122.7	59.75	2	7.10E+12	2.5	1.9	0	0	0	0	9	227997.35	0.001038594	1.743761584	88.52199931	0
