# Supplementary material for: Basin-scale multi-decadal analysis of hydraulic fracturing and seismicity in western Canada shows non-recurrence of induced runaway fault rupture
Source: Sci Rep. 2022 Aug 24;12:14463. doi: 10.1038/s41598-022-18505-0 (PMC9402563; doi:10.1038/s41598-022-18505-0)
Supplement: Supplementary file 5 — Supplementary Information 5. [file 41598_2022_18505_MOESM5_ESM.zip]

Archive with 9 entries (8 files):
- Figure S1 to S4/
- Figure S1 to S4/Figure S2 - Block size 0.4Lon x 0.2Lat.png
- __MACOSX/Figure S1 to S4/._Figure S2 - Block size 0.4Lon x 0.2Lat.png
- Figure S1 to S4/Figure S4 - Response Paths for Different Block Sizes.png
- __MACOSX/Figure S1 to S4/._Figure S4 - Response Paths for Different Block Sizes.png
- Figure S1 to S4/Figure S1 - Block size 0.2Lon x 0.1Lat+PossibleSmallerAreas.png
- __MACOSX/Figure S1 to S4/._Figure S1 - Block size 0.2Lon x 0.1Lat+PossibleSmallerAreas.png
- Figure S1 to S4/Figure S3 - Shifted Block size 0.2Lon x 0.1Lat.png
- __MACOSX/Figure S1 to S4/._Figure S3 - Shifted Block size 0.2Lon x 0.1Lat.png
