# Supplementary material for: Basin-scale multi-decadal analysis of hydraulic fracturing and seismicity in western Canada shows non-recurrence of induced runaway fault rupture
Source: Sci Rep. 2022 Aug 24;12:14463. doi: 10.1038/s41598-022-18505-0 (PMC9402563; doi:10.1038/s41598-022-18505-0)
Supplement: Supplementary file 6 — Supplementary Information 6. [file 41598_2022_18505_MOESM6_ESM.zip]

Archive with 30 entries (29 files):
- Figure S5 to S18 - 14 cases of runaway rupture/
- __MACOSX/._Figure S5 to S18 - 14 cases of runaway rupture
- Figure S5 to S18 - 14 cases of runaway rupture/Figure S8 - AllFracs_CumTFP_CumM0_VariableSeff_Map_Cell_45.png
- __MACOSX/Figure S5 to S18 - 14 cases of runaway rupture/._Figure S8 - AllFracs_CumTFP_CumM0_VariableSeff_Map_Cell_45.png
- Figure S5 to S18 - 14 cases of runaway rupture/Figure S9 - AllFracs_CumTFP_CumM0_VariableSeff_Map_Cell_72.png
- __MACOSX/Figure S5 to S18 - 14 cases of runaway rupture/._Figure S9 - AllFracs_CumTFP_CumM0_VariableSeff_Map_Cell_72.png
- Figure S5 to S18 - 14 cases of runaway rupture/Figure S6 - AllFracs_CumTFP_CumM0_VariableSeff_Map_Cell_37.png
- __MACOSX/Figure S5 to S18 - 14 cases of runaway rupture/._Figure S6 - AllFracs_CumTFP_CumM0_VariableSeff_Map_Cell_37.png
- Figure S5 to S18 - 14 cases of runaway rupture/Figure S14 - AllFracs_CumTFP_CumM0_VariableSeff_Map_Cell_107.png
- __MACOSX/Figure S5 to S18 - 14 cases of runaway rupture/._Figure S14 - AllFracs_CumTFP_CumM0_VariableSeff_Map_Cell_107.png
- Figure S5 to S18 - 14 cases of runaway rupture/Figure S16 - AllFracs_CumTFP_CumM0_VariableSeff_Map_Cell_115.png
- __MACOSX/Figure S5 to S18 - 14 cases of runaway rupture/._Figure S16 - AllFracs_CumTFP_CumM0_VariableSeff_Map_Cell_115.png
- Figure S5 to S18 - 14 cases of runaway rupture/Figure S7 - AllFracs_CumTFP_CumM0_VariableSeff_Map_Cell_38.png
- __MACOSX/Figure S5 to S18 - 14 cases of runaway rupture/._Figure S7 - AllFracs_CumTFP_CumM0_VariableSeff_Map_Cell_38.png
- Figure S5 to S18 - 14 cases of runaway rupture/Figure S10 - AllFracs_CumTFP_CumM0_VariableSeff_Map_Cell_95.png
- __MACOSX/Figure S5 to S18 - 14 cases of runaway rupture/._Figure S10 - AllFracs_CumTFP_CumM0_VariableSeff_Map_Cell_95.png
- Figure S5 to S18 - 14 cases of runaway rupture/Figure S18 - AllFracs_CumTFP_CumM0_VariableSeff_Map_Cell_124.png
- __MACOSX/Figure S5 to S18 - 14 cases of runaway rupture/._Figure S18 - AllFracs_CumTFP_CumM0_VariableSeff_Map_Cell_124.png
- Figure S5 to S18 - 14 cases of runaway rupture/Figure S11 - AllFracs_CumTFP_CumM0_VariableSeff_Map_Cell_96.png
- __MACOSX/Figure S5 to S18 - 14 cases of runaway rupture/._Figure S11 - AllFracs_CumTFP_CumM0_VariableSeff_Map_Cell_96.png
- Figure S5 to S18 - 14 cases of runaway rupture/Figure S5 - AllFracs_CumTFP_CumM0_VariableSeff_Map_Cell_2.png
- __MACOSX/Figure S5 to S18 - 14 cases of runaway rupture/._Figure S5 - AllFracs_CumTFP_CumM0_VariableSeff_Map_Cell_2.png
- Figure S5 to S18 - 14 cases of runaway rupture/Figure S13 - AllFracs_CumTFP_CumM0_VariableSeff_Map_Cell_101.png
- __MACOSX/Figure S5 to S18 - 14 cases of runaway rupture/._Figure S13 - AllFracs_CumTFP_CumM0_VariableSeff_Map_Cell_101.png
- Figure S5 to S18 - 14 cases of runaway rupture/Figure S12 - AllFracs_CumTFP_CumM0_VariableSeff_Map_Cell_99.png
- __MACOSX/Figure S5 to S18 - 14 cases of runaway rupture/._Figure S12 - AllFracs_CumTFP_CumM0_VariableSeff_Map_Cell_99.png
- Figure S5 to S18 - 14 cases of runaway rupture/Figure S15 - AllFracs_CumTFP_CumM0_VariableSeff_Map_Cell_114.png
- __MACOSX/Figure S5 to S18 - 14 cases of runaway rupture/._Figure S15 - AllFracs_CumTFP_CumM0_VariableSeff_Map_Cell_114.png
- Figure S5 to S18 - 14 cases of runaway rupture/Figure S17 - AllFracs_CumTFP_CumM0_VariableSeff_Map_Cell_116.png
- __MACOSX/Figure S5 to S18 - 14 cases of runaway rupture/._Figure S17 - AllFracs_CumTFP_CumM0_VariableSeff_Map_Cell_116.png
